# Supplementary material for: Revolving Door in Older Patients: An Observational Study of Risk Assessment of Rehospitalization Using the BRASS Scale
Source: Diseases. 2025 Oct 1;13(10):325. doi: 10.3390/diseases13100325 (PMC12562400; doi:10.3390/diseases13100325)
Supplement: Supplementary file 1 [file diseases-13-00325-s001.zip]

Archive with 1 entries (1 files):
- diseases-3784170-supplementary.pdf
